# Supplementary material for: Yedoma Permafrost Releases Organic Matter with Lesser Affinity for Cu2+ and Ni2+ as Compared to Peat from the Non-Permafrost Area: Risk of Rising Toxicity of Potentially Toxic Elements in the Arctic Ocean
Source: Toxics. 2023 May 25;11(6):483. doi: 10.3390/toxics11060483 (PMC10302542; doi:10.3390/toxics11060483)
Supplement: Supplementary file 1 [file toxics-11-00483-s001.zip]

Archive with 1 entries (1 files):
- toxics-2375618-supplementary.pdf
